# Supplementary material for: The Chevrel phase HgMo6S8
Source: Acta Crystallogr Sect E Struct Rep Online. 2009 Apr 18;65(Pt 5):i34. doi: 10.1107/S1600536809012495 (PMC2977540; doi:10.1107/S1600536809012495)
Supplement: Supplementary file 1 [file e-65-00i34-sup1.cif]

##############################################################################
###                                                                        ###
###        Electronic paper (Acta Crystallographica Section E)             ###
###                                                                        ###
##############################################################################
#                                                                            #
# This CIF contains the data in a paper accepted for publication in Acta     #
# Crystallographica Section E. It conforms to the requirements of Notes      #
# for Authors for Section E, and has been peer reviewed under the auspices   #
# of the IUCr Commission on Journals.                                        #
#                                                                            #
# Full details of the Crystallographic Information File format               #
# are given in the paper "The Crystallographic Information File (CIF):       #
# a New Standard Archive File for Crystallography" by S. R. Hall, F. H.      #
# Allen and I. D. Brown [Acta Cryst. (1991), A47, 655-685].                  #
#                                                                            #
# The current version of the core CIF dictionary is obtainable from          #
# ftp://ftp.iucr.org/pub/cif_core.dic. The current version number is 2.4.    #
#                                                                            #
# Software is freely available for graphical display of the structure(s) in  #
# this CIF.  For information consult the CIF home page http://www.iucr.org/  #
# cif/home.html                                                              #
#                                                                            #
# This file may be used for bona fide research purposes within the           #
# scientific community so long as proper attribution is given to the journal # 
# article from which it was obtained.                                        #
#                                                                            #
##############################################################################
                                             
data_global
_journal_date_recd_electronic     2009-03-16
_journal_date_accepted     2009-04-02
_journal_name_full     'Acta Crystallographica, Section E'
_journal_year     2009
_journal_volume     65
_journal_issue      5
_journal_page_first     i34
_journal_page_last     i34
_journal_paper_category     QI
_journal_coeditor_code     WM2226
_publ_contact_author_name     ' Gougeon, P.'
_publ_contact_author_address
;
Gougeon, P.
Laboratoire de Chimie du Solide et Inorganique Mol\'eculaire
UMR CNRS No. 6511
Universit\'e de Rennes I
Avenue du G\'en\'eral Leclerc
35042 Rennes CEDEX
France
;
_publ_contact_author_email     Patrick.Gougeon@univ-rennes1.fr
_publ_contact_author_fax     '(33)2 99 63 57 04'
_publ_contact_author_phone     '(33)2 99 28 62 54'
_publ_section_title
;
The Chevrel phase HgMo~6~S~8~
;
loop_
    _publ_author_name
    _publ_author_address
    'Salloum, Diala'
;
Laboratoire de Chimie du Solide et Inorganique Mol\'eculaire
URA CNRS No. 6511
Universit\'e de Rennes I
Avenue du G\'en\'eral Leclerc
35042 Rennes CEDEX
France
;
    'Gougeon, Patrick'
;
Laboratoire de Chimie du Solide et Inorganique Mol\'eculaire
URA CNRS No. 6511
Universit\'e de Rennes I
Avenue du G\'en\'eral Leclerc
35042 Rennes CEDEX
France
;
    'Potel, Michel'
;
Laboratoire de Chimie du Solide et Inorganique Mol\'eculaire
URA CNRS No. 6511
Universit\'e de Rennes I
Avenue du G\'en\'eral Leclerc
35042 Rennes CEDEX
France
;
data_I
_chemical_name_systematic
;
;
_chemical_name_common     ?
_chemical_formula_moiety     ?
_chemical_formula_sum     'Hg0.973 Mo6 S8'
_chemical_formula_structural     'Hg0.973 (Mo6 S8)'
_chemical_formula_analytical     ?
_chemical_formula_iupac     ?
_chemical_formula_weight     1027.3
_chemical_melting_point     ?
_symmetry_cell_setting     trigonal
_symmetry_space_group_name_H-M     'R -3'
_symmetry_space_group_name_Hall     '-R 3'
loop_
    _symmetry_equiv_pos_site_id
    _symmetry_equiv_pos_as_xyz
    1 x,y,z
    2 -y,x-y,z
    3 -x+y,-x,z
    4 -x,-y,-z
    5 y,-x+y,-z
    6 x-y,x,-z
    7 2/3+x,1/3+y,1/3+z
    8 2/3-y,1/3+x-y,1/3+z
    9 2/3-x+y,1/3-x,1/3+z
    10 2/3-x,1/3-y,1/3-z
    11 2/3+y,1/3-x+y,1/3-z
    12 2/3+x-y,1/3+x,1/3-z
    13 1/3+x,2/3+y,2/3+z
    14 1/3-y,2/3+x-y,2/3+z
    15 1/3-x+y,2/3-x,2/3+z
    16 1/3-x,2/3-y,2/3-z
    17 1/3+y,2/3-x+y,2/3-z
    18 1/3+x-y,2/3+x,2/3-z
_cell_length_a     9.4319(3)
_cell_length_b     9.4319(3)
_cell_length_c     10.7028(3)
_cell_angle_alpha     90
_cell_angle_beta     90
_cell_angle_gamma     120
_cell_volume     824.57(4)
_cell_formula_units_Z     3
_cell_measurement_reflns_used     7043
_cell_measurement_theta_min     2.04
_cell_measurement_theta_max     42.11
_cell_measurement_temperature     293
_cell_special_details
; ?
;
_exptl_crystal_description     'truncated cube'
_exptl_crystal_colour     black
_exptl_crystal_size_max     0.076
_exptl_crystal_size_mid     0.065
_exptl_crystal_size_min     0.060
_exptl_crystal_size_rad     ?
_exptl_crystal_density_diffrn     6.2044(3)
_exptl_crystal_density_meas     ?
_exptl_crystal_density_method     ?
_exptl_crystal_F_000     1374
_exptl_absorpt_coefficient_mu     21.620
_exptl_absorpt_correction_type     analytical
_exptl_absorpt_process_details
;
(de Meulenaer & Tompa, 1965)
;
_exptl_absorpt_correction_T_min     0.2983
_exptl_absorpt_correction_T_max     0.3842
_exptl_special_details
;
;
_diffrn_ambient_temperature     293
_diffrn_radiation_type     'Mo K\a'
_diffrn_radiation_wavelength     0.71069
_diffrn_radiation_source     'fine-focus sealed tube'
_diffrn_radiation_monochromator     'horizontally mounted graphite crystal'
_diffrn_measurement_device_type     'Nonius KappaCCD'
_diffrn_measurement_device     '95mm CCD camera on \k-goniostat'
_diffrn_measurement_method     '\w- and \f-scans'
_diffrn_detector_area_resol_mean     9
_diffrn_reflns_number     5784
_diffrn_reflns_av_R_equivalents     0.0439
_diffrn_reflns_av_sigmaI/netI     0.0272
_diffrn_reflns_theta_min     3.14
_diffrn_reflns_theta_max     39.76
_diffrn_reflns_theta_full     39.76
_diffrn_measured_fraction_theta_max     0.999
_diffrn_measured_fraction_theta_full     0.999
_diffrn_reflns_limit_h_min     -16
_diffrn_reflns_limit_h_max     16
_diffrn_reflns_limit_k_min     -16
_diffrn_reflns_limit_k_max     16
_diffrn_reflns_limit_l_min     -13
_diffrn_reflns_limit_l_max     19
_diffrn_reflns_reduction_process     ?
_diffrn_standards_number     0
_diffrn_standards_interval_count     .
_diffrn_standards_interval_time     .
_diffrn_standards_decay_%     ?
_refine_special_details
;
;
_reflns_number_total     1121
_reflns_number_gt     1069
_reflns_threshold_expression     'I>2\s(I)'
_refine_ls_structure_factor_coef     F
_refine_ls_R_factor_all     0.0271
_refine_ls_R_factor_gt     0.0254
_refine_ls_wR_factor_gt     0.0259
_refine_ls_wR_factor_ref     0.0261
_refine_ls_goodness_of_fit_ref     1.74
_refine_ls_restrained_S_all     ?
_refine_ls_number_reflns     1121
_refine_ls_number_parameters     31
_refine_ls_number_restraints     ?
_refine_ls_number_constraints     ?
_refine_ls_hydrogen_treatment     ?
_refine_ls_weighting_scheme     sigma
_refine_ls_weighting_details     'w=1/\s^2^(F)'
_refine_ls_shift/su_max     0.0008
_refine_ls_shift/su_mean     0.0001
_refine_diff_density_max     2.64
_refine_diff_density_min     -1.57
_refine_ls_extinction_method
                      'B-C type 1 Lorentzian isotropic (Becker & Coppens, 1974)'
_refine_ls_extinction_coef     0.020681
loop_
    _atom_type_symbol
    _atom_type_scat_dispersion_real
    _atom_type_scat_dispersion_imag
    _atom_type_scat_source
    S 0.125 0.123 'International Tables Vol C Tables  4.2.6.8 and 6.1.1.4'
    Mo -1.683 0.686 'International Tables Vol C Tables  4.2.6.8 and 6.1.1.4'
    Hg -2.389 9.227 'International Tables Vol C Tables  4.2.6.8 and 6.1.1.4'
_computing_data_collection     'COLLECT (Nonius, 1998)'
_computing_cell_refinement     'COLLECT (Nonius, 1998)'
_computing_data_reduction     'EvalCCD (Duisenberg <i>et al.</i>, 2003)'
_computing_structure_solution     'SIR97 (Altomare <i>et al.</i>, 1999)'
_computing_structure_refinement     'Jana2000 (Pet\<r\'i\<cek & Du\<sek, 2000)'
_computing_molecular_graphics     'DIAMOND (Bergerhoff, 1996)'
_computing_publication_material     'Jana2000 (Pet\<r\'i\<cek & Du\<sek, 2000)'
loop_
    _atom_site_type_symbol
    _atom_site_label
    _atom_site_fract_x
    _atom_site_fract_y
    _atom_site_fract_z
    _atom_site_U_iso_or_equiv
    _atom_site_adp_type
    _atom_site_calc_flag
    _atom_site_refinement_flags
    _atom_site_occupancy
    _atom_site_disorder_assembly
    _atom_site_disorder_group
    Hg Hg1 0 0 0 0.0339(4) Uani d . 0.973(3) . .
    Mo Mo1 -0.01555(2) -0.17363(2) -0.394419(15) 0.00748(7) Uani d . 1 . .
    S S1 0 0 -0.22344(8) 0.0113(2) Uani d . 1 . .
    S S2 -0.03460(6) -0.31591(7) -0.58775(4) 0.00933(17) Uani d . 1 . .
loop_
    _atom_site_aniso_label
    _atom_site_aniso_U_11
    _atom_site_aniso_U_22
    _atom_site_aniso_U_33
    _atom_site_aniso_U_12
    _atom_site_aniso_U_13
    _atom_site_aniso_U_23
    _atom_site_aniso_type_symbol
    Hg1 0.0384(4) 0.0384(4) 0.0249(6) 0.0192(2) 0 0 Hg
    Mo1 0.00780(9) 0.00831(9) 0.00617(10) 0.00391(6) 0.00003(5) -0.00036(5) Mo
    S1 0.0126(2) 0.0126(2) 0.0088(3) 0.00628(12) 0 0 S
    S2 0.0097(2) 0.0096(2) 0.0087(2) 0.00476(17) 0.00067(15) -0.00032(15) S
loop_
    _geom_bond_atom_site_label_1
    _geom_bond_atom_site_label_2
    _geom_bond_site_symmetry_1
    _geom_bond_site_symmetry_2
    _geom_bond_distance
    _geom_bond_publ_flag
    Hg1 S1 . . 2.3914(8) yes
    Hg1 S1 . 4_555 2.3914(8) ?
    Hg1 S2 . 13_555 3.2056(4) ?
    Hg1 S2 . 10_444 3.2056(4) ?
    Hg1 S2 . 14_445 3.2056(7) ?
    Hg1 S2 . 11_554 3.2056(7) ?
    Hg1 S2 . 15_545 3.2056(8) ?
    Hg1 S2 . 12_454 3.2056(8) ?
    Mo1 Mo1 . 4_554 3.8679(3) ?
    Mo1 Mo1 . 10_444 3.2131(2) ?
    Mo1 Mo1 . 2_555 2.7184(3) yes
    Mo1 Mo1 . 5_554 2.7515(3) yes
    Mo1 Mo1 . 3_555 2.7184(4) ?
    Mo1 Mo1 . 6_554 2.7515(2) ?
    Mo1 S1 . . 2.4108(7) yes
    Mo1 S2 . . 2.4236(6) yes
    Mo1 S2 . 8_445 2.4896(8) yes
    Mo1 S2 . 5_554 2.4933(6) yes
    Mo1 S2 . 6_554 2.4340(8) yes
loop_
    _geom_angle_atom_site_label_1
    _geom_angle_atom_site_label_2
    _geom_angle_atom_site_label_3
    _geom_angle_site_symmetry_1
    _geom_angle_site_symmetry_2
    _geom_angle_site_symmetry_3
    _geom_angle
    _geom_angle_publ_flag
    S1 Hg1 S1 . . 4_555 180 ?
    S1 Hg1 S2 . . 13_555 105.278(8) ?
    S1 Hg1 S2 . . 10_444 74.722(8) ?
    S1 Hg1 S2 . . 14_445 105.278(9) ?
    S1 Hg1 S2 . . 11_554 74.722(9) ?
    S1 Hg1 S2 . . 15_545 105.278(9) ?
    S1 Hg1 S2 . . 12_454 74.722(9) ?
    S1 Hg1 S1 4_555 . . 180 ?
    S1 Hg1 S2 4_555 . 13_555 74.722(8) ?
    S1 Hg1 S2 4_555 . 10_444 105.278(8) ?
    S1 Hg1 S2 4_555 . 14_445 74.722(9) ?
    S1 Hg1 S2 4_555 . 11_554 105.278(9) ?
    S1 Hg1 S2 4_555 . 15_545 74.722(9) ?
    S1 Hg1 S2 4_555 . 12_454 105.278(9) ?
    S2 Hg1 S2 13_555 . 10_444 180 ?
    S2 Hg1 S2 13_555 . 14_445 113.319(18) ?
    S2 Hg1 S2 13_555 . 11_554 66.681(18) ?
    S2 Hg1 S2 13_555 . 15_545 113.319(17) ?
    S2 Hg1 S2 13_555 . 12_454 66.681(17) ?
    S2 Hg1 S2 10_444 . 13_555 180 ?
    S2 Hg1 S2 10_444 . 14_445 66.681(18) ?
    S2 Hg1 S2 10_444 . 11_554 113.319(18) ?
    S2 Hg1 S2 10_444 . 15_545 66.681(17) ?
    S2 Hg1 S2 10_444 . 12_454 113.319(17) ?
    S2 Hg1 S2 14_445 . 13_555 113.319(18) ?
    S2 Hg1 S2 14_445 . 10_444 66.681(18) ?
    S2 Hg1 S2 14_445 . 11_554 180 ?
    S2 Hg1 S2 14_445 . 15_545 113.319(19) ?
    S2 Hg1 S2 14_445 . 12_454 66.681(19) ?
    S2 Hg1 S2 11_554 . 13_555 66.681(18) ?
    S2 Hg1 S2 11_554 . 10_444 113.319(18) ?
    S2 Hg1 S2 11_554 . 14_445 180 ?
    S2 Hg1 S2 11_554 . 15_545 66.681(19) ?
    S2 Hg1 S2 11_554 . 12_454 113.319(19) ?
    S2 Hg1 S2 15_545 . 13_555 113.319(17) ?
    S2 Hg1 S2 15_545 . 10_444 66.681(17) ?
    S2 Hg1 S2 15_545 . 14_445 113.319(19) ?
    S2 Hg1 S2 15_545 . 11_554 66.681(19) ?
    S2 Hg1 S2 15_545 . 12_454 180 ?
    S2 Hg1 S2 12_454 . 13_555 66.681(17) ?
    S2 Hg1 S2 12_454 . 10_444 113.319(17) ?
    S2 Hg1 S2 12_454 . 14_445 66.681(19) ?
    S2 Hg1 S2 12_454 . 11_554 113.319(19) ?
    S2 Hg1 S2 12_454 . 15_545 180 ?
    Mo1 Mo1 Mo1 4_554 . 10_444 133.459(8) ?
    Mo1 Mo1 S1 4_554 . . 85.136(14) ?
    Mo1 Mo1 S2 4_554 . . 85.600(16) ?
    Mo1 Mo1 S2 4_554 . 8_445 176.394(13) ?
    Mo1 Mo1 S2 4_554 . 5_554 83.677(18) ?
    Mo1 Mo1 S2 4_554 . 6_554 85.310(16) ?
    Mo1 Mo1 Mo1 10_444 . 4_554 133.459(8) ?
    Mo1 Mo1 Mo1 10_444 . 2_555 147.479(10) ?
    Mo1 Mo1 Mo1 10_444 . 5_554 97.693(7) ?
    Mo1 Mo1 Mo1 10_444 . 3_555 96.739(8) ?
    Mo1 Mo1 Mo1 10_444 . 6_554 148.317(7) ?
    Mo1 Mo1 S1 10_444 . . 92.988(11) ?
    Mo1 Mo1 S2 10_444 . . 92.457(12) ?
    Mo1 Mo1 S2 10_444 . 8_445 49.898(13) ?
    Mo1 Mo1 S2 10_444 . 5_554 49.797(18) ?
    Mo1 Mo1 S2 10_444 . 6_554 141.203(18) ?
    Mo1 Mo1 Mo1 2_555 . 10_444 147.479(10) ?
    Mo1 Mo1 Mo1 2_555 . 5_554 90 ?
    Mo1 Mo1 Mo1 2_555 . 3_555 60.000(8) ?
    Mo1 Mo1 Mo1 2_555 . 6_554 60.398(6) ?
    Mo1 Mo1 S1 2_555 . . 55.682(11) ?
    Mo1 Mo1 S2 2_555 . . 117.489(13) ?
    Mo1 Mo1 S2 2_555 . 8_445 131.337(14) ?
    Mo1 Mo1 S2 2_555 . 5_554 115.28(2) ?
    Mo1 Mo1 S2 2_555 . 6_554 57.566(18) ?
    Mo1 Mo1 Mo1 5_554 . 10_444 97.693(7) ?
    Mo1 Mo1 Mo1 5_554 . 2_555 90 ?
    Mo1 Mo1 Mo1 5_554 . 3_555 60.398(8) ?
    Mo1 Mo1 Mo1 5_554 . 6_554 59.205(7) ?
    Mo1 Mo1 S1 5_554 . . 115.964(15) ?
    Mo1 Mo1 S2 5_554 . . 55.677(18) ?
    Mo1 Mo1 S2 5_554 . 8_445 138.626(14) ?
    Mo1 Mo1 S2 5_554 . 5_554 54.776(13) ?
    Mo1 Mo1 S2 5_554 . 6_554 114.515(14) ?
    Mo1 Mo1 Mo1 3_555 . 10_444 96.739(8) ?
    Mo1 Mo1 Mo1 3_555 . 2_555 60.000(8) ?
    Mo1 Mo1 Mo1 3_555 . 5_554 60.398(8) ?
    Mo1 Mo1 Mo1 3_555 . 6_554 90 ?
    Mo1 Mo1 S1 3_555 . . 55.682(12) ?
    Mo1 Mo1 S2 3_555 . . 116.065(18) ?
    Mo1 Mo1 S2 3_555 . 8_445 135.971(18) ?
    Mo1 Mo1 S2 3_555 . 5_554 55.48(2) ?
    Mo1 Mo1 S2 3_555 . 6_554 117.362(19) ?
    Mo1 Mo1 Mo1 6_554 . 10_444 148.317(7) ?
    Mo1 Mo1 Mo1 6_554 . 2_555 60.398(6) ?
    Mo1 Mo1 Mo1 6_554 . 5_554 59.205(7) ?
    Mo1 Mo1 Mo1 6_554 . 3_555 90 ?
    Mo1 Mo1 S1 6_554 . . 115.964(13) ?
    Mo1 Mo1 S2 6_554 . . 57.184(12) ?
    Mo1 Mo1 S2 6_554 . 8_445 133.837(19) ?
    Mo1 Mo1 S2 6_554 . 5_554 113.894(15) ?
    Mo1 Mo1 S2 6_554 . 6_554 55.318(14) ?
    S1 Mo1 S2 . . . 170.65(2) ?
    S1 Mo1 S2 . . 8_445 93.53(2) ?
    S1 Mo1 S2 . . 5_554 90.323(17) ?
    S1 Mo1 S2 . . 6_554 91.758(14) ?
    S2 Mo1 S2 . . 8_445 95.79(2) ?
    S2 Mo1 S2 . . 5_554 87.39(2) ?
    S2 Mo1 S2 . . 6_554 88.750(19) ?
    S2 Mo1 S2 8_445 . . 95.79(2) ?
    S2 Mo1 S2 8_445 . 5_554 99.70(2) ?
    S2 Mo1 S2 8_445 . 6_554 91.39(2) ?
    S2 Mo1 S2 5_554 . . 87.39(2) ?
    S2 Mo1 S2 5_554 . 8_445 99.70(2) ?
    S2 Mo1 S2 5_554 . 6_554 168.58(2) ?
    S2 Mo1 S2 6_554 . . 88.750(19) ?
    S2 Mo1 S2 6_554 . 8_445 91.39(2) ?
    S2 Mo1 S2 6_554 . 5_554 168.58(2) ?
    Hg1 S1 Mo1 . . . 139.382(14) ?
    Hg1 S1 Mo1 . . 2_555 139.382(13) ?
    Hg1 S1 Mo1 . . 3_555 139.382(14) ?
    Mo1 S1 Mo1 . . 2_555 68.64(2) ?
    Mo1 S1 Mo1 . . 3_555 68.64(2) ?
    Mo1 S1 Mo1 2_555 . . 68.64(2) ?
    Mo1 S1 Mo1 2_555 . 3_555 68.64(2) ?
    Mo1 S1 Mo1 3_555 . . 68.64(2) ?
    Mo1 S1 Mo1 3_555 . 2_555 68.64(2) ?
    Hg1 S2 Mo1 7_444 . . 125.450(18) ?
    Hg1 S2 Mo1 7_444 . 5_554 98.407(18) ?
    Hg1 S2 Mo1 7_444 . 15_544 97.225(18) ?
    Hg1 S2 Mo1 7_444 . 6_554 156.59(2) ?
    Mo1 S2 Mo1 . . 5_554 69.005(19) ?
    Mo1 S2 Mo1 . . 15_544 132.74(2) ?
    Mo1 S2 Mo1 . . 6_554 68.041(15) ?
    Mo1 S2 Mo1 5_554 . . 69.005(19) ?
    Mo1 S2 Mo1 5_554 . 15_544 129.09(2) ?
    Mo1 S2 Mo1 5_554 . 6_554 66.955(19) ?
    Mo1 S2 Mo1 15_544 . . 132.74(2) ?
    Mo1 S2 Mo1 15_544 . 5_554 129.09(2) ?
    Mo1 S2 Mo1 15_544 . 6_554 80.305(15) ?
    Mo1 S2 Mo1 6_554 . . 68.041(15) ?
    Mo1 S2 Mo1 6_554 . 5_554 66.955(19) ?
    Mo1 S2 Mo1 6_554 . 15_544 80.305(15) ?
