# Supplementary material for: The Chevrel phase HgMo6S8
Source: Acta Crystallogr Sect E Struct Rep Online. 2009 Apr 18;65(Pt 5):i34. doi: 10.1107/S1600536809012495 (PMC2977540; doi:10.1107/S1600536809012495)
Supplement: Supplementary file 2 [file e-65-00i34-Isup2.hkl]

data_I
loop_
 _symmetry_equiv_pos_site_id                                 
 _symmetry_equiv_pos_as_xyz                                  
 1   x,y,z
 2   -y,x-y,z
 3   -x+y,-x,z
 4   -x,-y,-z
 5   y,-x+y,-z
 6   x-y,x,-z
 7   2/3+x,1/3+y,1/3+z
 8   2/3-y,1/3+x-y,1/3+z
 9   2/3-x+y,1/3-x,1/3+z
 10  2/3-x,1/3-y,1/3-z
 11  2/3+y,1/3-x+y,1/3-z
 12  2/3+x-y,1/3+x,1/3-z
 13  1/3+x,2/3+y,2/3+z
 14  1/3-y,2/3+x-y,2/3+z
 15  1/3-x+y,2/3-x,2/3+z
 16  1/3-x,2/3-y,2/3-z
 17  1/3+y,2/3-x+y,2/3-z
 18  1/3+x-y,2/3+x,2/3-z
_cell_length_a                           9.4319(3)      
_cell_length_b                           9.4319(3)      
_cell_length_c                           10.7028(3)     
_cell_angle_alpha                        90             
_cell_angle_beta                         90             
_cell_angle_gamma                        120            
_cell_volume                             824.57(4)      

loop_
 _refln_index_h                                              
 _refln_index_k                                              
 _refln_index_l                                              
 _refln_intensity_meas                                       
 _refln_intensity_calc                                       
 _refln_intensity_sigma                                      
 _refln_observed_status                                      
   0   3   0  14906.7  14524.6  251.9 o
  -2   4   0   3104.7   3182.1   54.8 o
  -4   5   0  29875.0  30173.0  563.0 o
  -1   5   0   5156.9   5250.6  104.7 o
  -3   6   0   3934.8   4031.8   71.1 o
   0   6   0  93129.6  93353.5 1944.4 o
  -5   7   0  33663.8  34034.8  600.4 o
  -2   7   0   3640.4   3762.6   78.4 o
  -7   8   0  18861.9  18947.1  356.2 o
  -4   8   0   1251.5   1154.1   30.1 o
  -1   8   0   1429.6   1458.6   38.5 o
  -6   9   0     80.0     39.6   10.9 o
  -3   9   0     77.4     70.8   10.7 o
   0   9   0    986.0    952.1   27.8 o
  -8  10   0    753.3    793.8   28.8 o
  -5  10   0   7117.8   6826.6  147.0 o
  -2  10   0    546.4    512.9   21.2 o
 -10  11   0  12808.2  12440.2  377.3 o
  -7  11   0     10.7     25.5   14.5 <
  -4  11   0  15132.1  13843.6  380.5 o
  -1  11   0    222.9    206.1   19.6 o
  -9  12   0     50.0     15.2   15.4 o
  -6  12   0  15578.5  15259.2  443.4 o
  -3  12   0     30.0     15.0   18.7 <
   0  12   0   7930.0   7364.3  364.5 o
 -11  13   0  12129.4  10987.5  485.9 o
  -8  13   0     58.4     38.4   19.1 o
  -5  13   0  19867.7  18463.6  678.4 o
  -2  13   0    248.0    298.8   25.4 o
 -13  14   0   4792.8   4533.1  259.1 o
 -10  14   0     41.8      4.7   28.0 <
  -7  14   0    439.7    394.0   34.8 o
  -4  14   0   1003.4   1138.3   51.9 o
  -1  14   0    251.3    267.7   42.0 o
 -12  15   0     24.8      7.9   33.2 <
  -9  15   0    750.8    726.0   56.2 o
  -6  15   0    718.9    812.9   47.8 o
  -3  15   0    248.4    273.5   38.7 o
 -11  16   0      0.3      4.2   44.8 <
  -8  16   0     13.1      3.4   29.2 <
  -5  16   0   1479.3   1677.8   83.3 o
  -1   1   1   7759.6   7749.1  115.5 o
  -3   2   1  15077.7  14887.6  253.6 o
   0   2   1  22467.8  22487.2  350.6 o
  -5   3   1   4353.1   4284.7   87.5 o
  -2   3   1  65789.1  63325.1 1395.8 o
   1   3   1    894.9    846.8   16.0 o
  -7   4   1  28328.1  27839.6  517.3 o
  -4   4   1   1545.3   1497.9   28.8 o
   2   4   1   6260.6   6448.4  113.5 o
  -9   5   1  46637.4  46390.6  979.3 o
  -6   5   1   2790.9   2805.2   53.4 o
  -3   5   1  59513.6  57928.2 1496.3 o
   0   5   1   1012.5   1057.7   22.2 o
   3   5   1  10457.5  10286.1  197.7 o
 -11   6   1   3306.6   3244.5   91.1 o
  -8   6   1  15945.4  15373.0  321.5 o
  -5   6   1  10151.7  10626.6  152.8 o
  -2   6   1   4834.9   5026.8  115.4 o
   1   6   1  21648.9  22031.3  401.0 o
   4   6   1    259.8    261.9   18.9 o
 -13   7   1   4614.6   4593.0  166.9 o
 -10   7   1    187.8    204.3   15.6 o
  -7   7   1   6776.0   6810.9  145.3 o
  -4   7   1   1116.6   1168.5   27.0 o
  -1   7   1    724.8    714.8   20.2 o
   2   7   1   3771.3   3699.5   82.5 o
   5   7   1   1376.5   1373.4   50.1 o
 -15   8   1    100.7    138.2   39.1 o
 -12   8   1    254.1    281.9   17.8 o
  -9   8   1   1085.4   1047.3   38.2 o
  -6   8   1   1229.0   1170.6   29.4 o
  -3   8   1    541.8    520.4   19.9 o
   0   8   1   7296.9   7254.6  148.4 o
   3   8   1    178.9    131.9   18.6 o
   6   8   1   5756.4   5637.4  200.5 o
 -14   9   1    112.8     86.7   29.5 o
 -11   9   1    977.0    912.3   33.3 o
  -8   9   1  10037.5   9683.6  218.5 o
  -5   9   1   3616.1   3715.9   77.6 o
  -2   9   1   9572.8   9510.7  189.7 o
   1   9   1    289.9    269.0   23.1 o
   4   9   1   3848.3   3824.7  155.4 o
   7   9   1    313.3    353.2   46.6 o
 -16  10   1     44.3     24.5   29.3 <
 -13  10   1  10169.4   9383.5  415.0 o
 -10  10   1    150.5    184.6   16.6 o
  -7  10   1  31327.7  30669.7  690.7 o
  -4  10   1     73.5     41.0   13.4 o
  -1  10   1  37839.8  35495.9  897.4 o
   2  10   1    385.1    456.0   31.3 o
   5  10   1   8346.6   7645.1  441.1 o
 -15  11   1   3078.1   3151.7  151.1 o
 -12  11   1    412.9    454.9   31.7 o
  -9  11   1   3353.0   3350.7  115.4 o
  -6  11   1     65.2     38.9   15.0 o
  -3  11   1   1298.1   1290.4   43.7 o
   0  11   1    105.8     85.5   21.0 o
   3  11   1     84.2     69.8   35.0 o
 -14  12   1   5667.4   5415.5  248.8 o
 -11  12   1   2511.6   2580.1   97.0 o
  -8  12   1   9842.0   9245.2  287.8 o
  -5  12   1   5609.0   5672.4  140.9 o
  -2  12   1    761.1    782.8   38.1 o
   1  12   1   5811.4   5539.4  298.3 o
   4  12   1      6.8      4.1   45.7 <
 -13  13   1    712.2    731.6   53.6 o
 -10  13   1    320.2    417.7   35.6 o
  -7  13   1    489.8    544.6   31.6 o
  -4  13   1     83.3    113.0   17.9 o
  -1  13   1    125.3     91.1   37.7 o
   2  13   1     24.8     93.3   42.9 <
 -15  14   1     78.1     78.4   45.6 <
 -12  14   1   1558.6   1548.7   73.2 o
  -9  14   1    620.8    761.3   50.1 o
  -6  14   1     17.9     20.8   19.3 <
  -3  14   1     -9.0     13.7   22.0 <
   0  14   1   3229.3   3321.9  190.1 o
 -14  15   1    419.0    544.2   58.0 o
 -11  15   1   2368.6   2520.5  134.6 o
  -8  15   1   3204.1   3053.5  154.4 o
  -5  15   1   2698.2   2616.7  112.7 o
  -2  15   1    895.0   1032.0   62.6 o
 -10  16   1    243.9    217.7   46.1 o
  -7  16   1   8318.7   7868.0  388.5 o
  -4  16   1    740.2   1009.1   64.6 o
   0   1   2  21422.4  21669.9  244.0 o
  -2   2   2   3640.0   3804.2   58.9 o
   1   2   2  28466.0  28499.0  446.1 o
  -4   3   2  72764.4  69664.6 1334.1 o
  -1   3   2  20865.5  21593.6  269.6 o
   2   3   2  24140.9  24229.9  423.1 o
  -6   4   2   1114.9   1148.5   28.3 o
  -3   4   2   2486.8   2625.2   38.3 o
   0   4   2   1106.8   1070.6   21.5 o
   3   4   2   2622.4   2640.5   63.6 o
  -8   5   2  33574.1  32908.9  647.8 o
  -5   5   2   1492.1   1431.7   29.1 o
  -2   5   2  38927.2  39894.2  652.7 o
   1   5   2   4592.7   4643.2   85.3 o
   4   5   2   1423.8   1300.2   33.8 o
 -10   6   2    579.0    545.0   21.6 o
  -7   6   2   2855.3   2861.6   64.4 o
  -4   6   2   7688.6   7742.1  155.4 o
  -1   6   2   9487.9   9423.9  190.9 o
   2   6   2   5429.9   5500.9   94.3 o
   5   6   2   3000.9   2970.3   87.6 o
 -12   7   2   3230.3   3127.1   92.5 o
  -9   7   2   6008.1   5917.5  201.9 o
  -6   7   2  10384.8  10182.1  178.3 o
  -3   7   2  30610.6  31553.0  609.7 o
   0   7   2   2194.0   2275.0   52.1 o
   3   7   2  11704.7  11728.1  271.4 o
   6   7   2   1838.4   1837.5   81.1 o
 -14   8   2   2141.0   2184.4   98.3 o
 -11   8   2   1697.8   1696.7   54.8 o
  -8   8   2    863.6    875.2   30.3 o
  -5   8   2    155.0    124.1   12.2 o
  -2   8   2    677.5    633.8   19.7 o
   1   8   2    457.3    403.3   22.1 o
   4   8   2    908.5   1067.1   43.4 o
   7   8   2     31.6      4.3   30.7 <
 -16   9   2   1923.0   2051.2  119.6 o
 -13   9   2   1834.2   1841.5   88.1 o
 -10   9   2  17306.3  16191.2  528.3 o
  -7   9   2   3026.6   3128.0   71.5 o
  -4   9   2  23461.4  23799.3  430.5 o
  -1   9   2  10562.5  10679.6  220.4 o
   2   9   2   6475.9   6526.9  186.1 o
   5   9   2   8150.8   7707.5  313.2 o
 -15  10   2     33.5     48.0   27.3 <
 -12  10   2    668.5    649.3   32.9 o
  -9  10   2     98.7     92.5   15.8 o
  -6  10   2   1009.5   1117.0   29.1 o
  -3  10   2     66.3     41.5   13.4 o
   0  10   2   5130.4   4881.4  141.2 o
   3  10   2   2034.3   1990.1   91.7 o
   6  10   2   3538.0   3544.9  232.6 o
 -14  11   2   9426.2   8793.9  457.1 o
 -11  11   2    265.2    281.3   28.3 o
  -8  11   2  23168.3  22223.7  591.2 o
  -5  11   2     56.9     39.1   14.6 o
  -2  11   2   7438.6   7041.1  215.7 o
   1  11   2   1395.5   1389.4   68.6 o
   4  11   2     92.3      5.6   37.8 o
 -16  12   2    158.9    153.9   43.8 o
 -13  12   2    413.5    423.4   37.6 o
 -10  12   2    513.7    602.5   35.8 o
  -7  12   2    334.2    319.6   23.4 o
  -4  12   2   1513.8   1586.2   50.3 o
  -1  12   2   1251.6   1254.6   55.1 o
   2  12   2   1039.4   1308.2   67.0 o
 -15  13   2     68.9     54.8   46.5 <
 -12  13   2    464.9    519.1   49.4 o
  -9  13   2   3059.2   3013.6  116.8 o
  -6  13   2   1343.1   1406.2   49.6 o
  -3  13   2   5552.7   5322.1  189.3 o
   0  13   2    143.0    197.3   28.4 o
 -14  14   2   1501.5   1796.8  116.9 o
 -11  14   2     75.6     50.4   25.5 o
  -8  14   2   1569.3   1661.4   72.9 o
  -5  14   2    120.0    128.1   23.0 o
  -2  14   2   1840.8   1970.8   98.3 o
   1  14   2    151.5    193.9   42.0 o
 -13  15   2    544.9    555.4   56.2 o
 -10  15   2   2993.3   3263.3  185.7 o
  -7  15   2   4181.3   4137.2  174.8 o
  -4  15   2    844.1    950.4   49.4 o
  -1  15   2   4175.8   4247.9  259.5 o
 -12  16   2   3366.6   3258.0  237.1 o
  -9  16   2    178.4    243.4   38.0 o
  -6  16   2   2625.1   2827.3  137.8 o
   0   0   3  56401.2  57184.6 1407.5 o
   1   1   3  13416.7  13497.2  173.2 o
  -1   2   3   8580.1   9233.1   90.7 o
   2   2   3  70703.7  69108.2 1245.5 o
  -3   3   3    227.5    212.6    6.1 o
   0   3   3   8191.3   8463.2  105.1 o
   3   3   3   1191.2   1128.1   27.6 o
  -5   4   3    164.0     96.9    7.6 o
  -2   4   3  79312.2  81018.7 1688.9 o
   1   4   3   7754.8   7968.8  158.3 o
   4   4   3  18429.3  18292.4  393.2 o
  -7   5   3  11172.6  11011.7  210.1 o
  -4   5   3   8737.9   8836.6  165.8 o
  -1   5   3  12251.7  12653.1  179.6 o
   2   5   3   9695.5   9817.9  177.8 o
   5   5   3   3121.2   2974.5   75.0 o
  -9   6   3   8763.5   8718.7  160.9 o
  -6   6   3  21010.7  21084.0  352.3 o
  -3   6   3    694.6    751.2   19.5 o
   0   6   3  12099.6  12201.1  211.6 o
   3   6   3   2430.6   2488.4   57.9 o
   6   6   3   5233.7   5066.1  165.0 o
 -11   7   3    374.8    333.6   21.0 o
  -8   7   3   1349.1   1324.7   39.2 o
  -5   7   3   5252.4   5418.0  102.1 o
  -2   7   3   1891.3   1893.1   33.4 o
   1   7   3   1743.0   1817.4   37.2 o
   4   7   3   9174.6   8858.6  249.4 o
   7   7   3    122.1    130.6   29.9 o
 -13   8   3   1884.5   1883.0   68.1 o
 -10   8   3  11441.1  11107.6  260.0 o
  -7   8   3   4426.5   4486.9   91.8 o
  -4   8   3  18436.0  18708.6  341.9 o
  -1   8   3   8190.6   8089.7  171.5 o
   2   8   3   7652.7   7530.5  200.8 o
   5   8   3   3150.2   3186.4  124.5 o
   8   8   3   1961.0   2278.0  139.1 o
 -15   9   3   1917.3   2003.8   98.0 o
 -12   9   3   2764.8   2810.5  116.9 o
  -9   9   3   3305.8   3161.2   89.3 o
  -6   9   3   3740.8   3788.2   82.0 o
  -3   9   3   7176.8   7142.8  117.3 o
   0   9   3   2120.7   1987.2   57.8 o
   3   9   3    692.7    825.4   40.6 o
   6   9   3   2978.0   2945.3  179.2 o
 -14  10   3    161.0    225.9   36.8 o
 -11  10   3   6471.9   6009.1  220.4 o
  -8  10   3   4955.2   5065.2  120.0 o
  -5  10   3     68.9     43.8   13.8 o
  -2  10   3  10469.4  10396.4  225.7 o
   1  10   3    972.8    993.0   40.7 o
   4  10   3   2070.8   2114.5  123.6 o
 -16  11   3    -12.1      7.5   39.2 <
 -13  11   3   4047.5   3865.9  196.9 o
 -10  11   3   1456.4   1436.8   59.8 o
  -7  11   3   9004.3   8901.2  247.3 o
  -4  11   3   7907.8   7784.6  186.6 o
  -1  11   3   6173.7   5986.7  203.2 o
   2  11   3   4319.7   4010.8  217.0 o
   5  11   3     -2.4     12.6   33.2 <
 -15  12   3   3148.9   3275.8  216.6 o
 -12  12   3   5147.4   4742.1  225.2 o
  -9  12   3   1355.8   1347.6   63.6 o
  -6  12   3   1267.0   1311.5   44.0 o
  -3  12   3   1984.6   1948.6   68.5 o
   0  12   3     70.4     40.8   23.9 o
   3  12   3   2008.0   2040.8  103.1 o
 -14  13   3   1516.8   1577.6   88.6 o
 -11  13   3    366.4    438.7   33.9 o
  -8  13   3   4142.1   3998.0  168.4 o
  -5  13   3   1549.9   1609.7   55.9 o
  -2  13   3   6131.9   5746.6  234.5 o
   1  13   3    577.3    653.4   49.9 o
 -13  14   3     68.3     80.0   36.4 <
 -10  14   3   3271.9   3282.5  120.0 o
  -7  14   3    711.0    712.9   39.4 o
  -4  14   3   1156.6   1299.5   54.5 o
  -1  14   3    766.2    883.7   67.8 o
 -12  15   3   1624.3   1688.7  112.5 o
  -9  15   3   5737.5   5746.7  265.1 o
  -6  15   3    568.2    604.2   51.2 o
  -3  15   3   4429.9   4421.3  278.5 o
 -11  16   3    139.7     87.3   56.8 o
  -8  16   3   1015.8   1195.5   91.8 o
  -5  16   3    159.5    237.4   51.9 o
  -1   1   4   5106.4   5332.0   57.3 o
  -3   2   4  76662.3  76273.2 1297.9 o
   0   2   4  21089.2  21572.3  239.7 o
  -5   3   4  93206.8  92783.8 1934.8 o
  -2   3   4  21065.4  21489.9  263.7 o
   1   3   4  33365.1  33773.6  441.7 o
  -7   4   4   2374.8   2452.9   53.5 o
  -4   4   4   8943.9   9333.7  192.0 o
  -1   4   4   6403.9   6838.1   89.8 o
   2   4   4    140.8    101.4    7.8 o
  -9   5   4    807.1    692.1   30.5 o
  -6   5   4    438.1    371.8   16.0 o
  -3   5   4   9540.0  10046.8  134.8 o
   0   5   4    177.0    187.4    7.0 o
   3   5   4  13388.2  13912.8  296.5 o
 -11   6   4    481.5    515.2   23.3 o
  -8   6   4  13362.2  13223.9  236.0 o
  -5   6   4   5314.1   5228.9   87.6 o
  -2   6   4  12301.8  12338.6  230.6 o
   1   6   4  15192.2  15024.3  304.6 o
   4   6   4   6214.8   6132.1  145.6 o
 -13   7   4   4375.9   4130.7  136.6 o
 -10   7   4   1689.2   1800.7   48.2 o
  -7   7   4   2101.0   2064.7   45.5 o
  -4   7   4  14758.0  14998.6  244.5 o
  -1   7   4    133.8    124.5    8.6 o
   2   7   4  10744.9  10552.7  196.2 o
   5   7   4    121.0    140.2   17.5 o
 -15   8   4   5314.9   5299.0  300.7 o
 -12   8   4   2182.4   2118.2   71.1 o
  -9   8   4  21392.2  20434.4  449.9 o
  -6   8   4     92.3     61.9    9.1 o
  -3   8   4  55492.7  55342.7  922.7 o
   0   8   4   5887.9   5845.2  114.4 o
   3   8   4  31829.6  30025.2 1068.6 o
   6   8   4   1005.9   1064.4   51.5 o
 -14   9   4    846.7   1013.5   56.7 o
 -11   9   4  15580.7  14470.3  446.5 o
  -8   9   4   6920.4   6653.0  155.1 o
  -5   9   4  14231.5  14176.6  252.1 o
  -2   9   4   2799.5   2804.8   63.3 o
   1   9   4   2399.2   2429.9   70.3 o
   4   9   4    412.8    468.0   28.1 o
   7   9   4     73.6     23.1   38.1 <
 -16  10   4   3078.5   3236.8  143.3 o
 -13  10   4    384.3    474.8   33.0 o
 -10  10   4   7911.9   7444.9  219.9 o
  -7  10   4   4020.7   3951.2  107.4 o
  -4  10   4   1801.6   1840.3   46.9 o
  -1  10   4    901.9    956.2   32.2 o
   2  10   4   1472.8   1453.3   66.8 o
   5  10   4    168.6    243.5   33.5 o
 -15  11   4    317.9    365.9   40.9 o
 -12  11   4     13.5     14.2   17.6 <
  -9  11   4     45.7     38.9   12.9 o
  -6  11   4    432.4    421.8   22.8 o
  -3  11   4    246.8    266.3   19.4 o
   0  11   4     77.0     99.3   17.6 o
   3  11   4     26.0     31.7   30.5 <
 -14  12   4    348.1    410.3   40.9 o
 -11  12   4   6314.2   5642.0  252.4 o
  -8  12   4   2179.5   2122.2   75.7 o
  -5  12   4  10370.7   9944.4  258.7 o
  -2  12   4   4524.9   4341.4  122.3 o
   1  12   4   4013.7   3961.2  173.7 o
 -13  13   4    -12.1      2.8   29.7 <
 -10  13   4   1461.5   1636.3   76.7 o
  -7  13   4   1315.2   1287.3   57.3 o
  -4  13   4   1759.7   1840.6   71.3 o
  -1  13   4    324.1    434.0   38.9 o
   2  13   4    409.0    537.9   53.0 o
 -12  14   4   2088.5   2054.7  118.5 o
  -9  14   4   8228.6   8055.3  319.4 o
  -6  14   4    389.8    405.0   36.6 o
  -3  14   4  10199.7   9518.2  376.1 o
   0  14   4     90.3     15.4   43.2 o
 -11  15   4   1012.0   1088.3   65.0 o
  -8  15   4   1250.1   1376.8   74.6 o
  -5  15   4   1117.0   1220.4   65.2 o
  -2  15   4   1270.7   1440.6   95.7 o
 -10  16   4   2608.0   2664.6  177.6 o
  -7  16   4    850.2   1034.4   64.0 o
   0   1   5  93412.9  95462.7 1638.4 o
  -2   2   5  10885.0  11517.9  122.7 o
   1   2   5   4363.9   4555.7   56.2 o
  -4   3   5    137.1    108.8    6.6 o
  -1   3   5   3013.2   3016.2   45.3 o
   2   3   5   1471.6   1459.8   26.3 o
  -6   4   5   3904.7   4180.1   63.9 o
  -3   4   5   3977.6   4150.7   68.1 o
   0   4   5  10151.9  10759.0  155.5 o
   3   4   5    493.1    512.1   15.9 o
  -8   5   5   3054.2   3007.8   60.2 o
  -5   5   5  41276.2  40986.4  621.2 o
  -2   5   5   1448.1   1409.0   24.4 o
   1   5   5  64496.3  65033.7  930.7 o
   4   5   5    244.9    253.5   13.7 o
 -10   6   5   1976.0   1938.8   49.3 o
  -7   6   5   8113.1   8100.6  148.6 o
  -4   6   5   6470.2   6549.6   96.4 o
  -1   6   5  13288.9  13493.1  208.4 o
   2   6   5  10587.8  10572.1  165.2 o
   5   6   5   9498.8   9131.4  243.2 o
 -12   7   5  23903.6  21430.6  750.4 o
  -9   7   5    607.9    622.6   22.4 o
  -6   7   5  78331.4  76148.9 1189.3 o
  -3   7   5   3837.3   3988.1   67.6 o
   0   7   5  34402.2  34443.6  501.4 o
   3   7   5    162.4    157.4   13.8 o
   6   7   5   1529.9   1658.0   60.4 o
 -14   8   5   3472.7   3424.3  141.8 o
 -11   8   5   3407.2   3230.2  109.9 o
  -8   8   5   2071.2   2037.0   50.2 o
  -5   8   5   1391.9   1465.7   28.4 o
  -2   8   5    250.3    237.6   14.4 o
   1   8   5     88.7     79.9   11.5 o
   4   8   5   1051.5   1055.7   41.0 o
   7   8   5   1114.1   1243.5   70.8 o
 -16   9   5    294.4    322.3   40.3 o
 -13   9   5    225.5    253.4   22.6 o
 -10   9   5   1310.1   1241.2   42.7 o
  -7   9   5   2503.4   2467.7   56.1 o
  -4   9   5    837.9    870.7   24.8 o
  -1   9   5   3326.1   3333.6   80.4 o
   2   9   5   1901.7   2022.8   65.7 o
   5   9   5    346.7    473.2   39.6 o
 -15  10   5    391.6    500.7   38.0 o
 -12  10   5    164.3    186.6   18.3 o
  -9  10   5   1148.7   1130.6   42.1 o
  -6  10   5   1177.9   1217.9   34.0 o
  -3  10   5   3664.4   3562.1  106.9 o
   0  10   5    187.0    174.9   17.4 o
   3  10   5   1107.8   1146.5   59.5 o
   6  10   5     54.4     16.8   39.9 <
 -14  11   5   1836.5   1930.9   86.9 o
 -11  11   5   5281.9   5116.0  201.8 o
  -8  11   5   2441.3   2450.7   67.3 o
  -5  11   5  17923.0  17226.1  436.9 o
  -2  11   5   1163.0   1236.0   44.6 o
   1  11   5  11818.4  11316.3  451.0 o
   4  11   5   1028.2   1203.2   77.7 o
 -13  12   5    194.8    270.3   29.6 o
 -10  12   5   4827.9   4441.2  161.5 o
  -7  12   5    185.4    187.8   20.2 o
  -4  12   5   6902.9   6634.4  188.7 o
  -1  12   5   1191.4   1340.5   51.4 o
   2  12   5   7236.7   6685.0  384.2 o
 -15  13   5    120.0    133.8   47.5 o
 -12  13   5  15236.9  13349.2  747.8 o
  -9  13   5    170.4    176.3   28.3 o
  -6  13   5  15140.5  14172.8  529.3 o
  -3  13   5     22.6     19.7   25.3 <
   0  13   5   2110.0   2237.5  128.6 o
 -14  14   5     98.3      9.5   35.7 o
 -11  14   5    989.8    875.0   67.1 o
  -8  14   5     47.4      5.6   28.2 <
  -5  14   5    360.8    309.4   36.4 o
  -2  14   5    183.5    187.1   35.9 o
 -13  15   5     59.0     18.5   51.9 <
 -10  15   5    391.5    320.0   48.8 o
  -7  15   5   1114.9   1192.8   67.5 o
  -4  15   5    -18.9     17.9   37.4 <
  -9  16   5    178.7     96.6   48.3 o
  -6  16   5    793.9    993.5   68.7 o
   0   0   6  40645.1  41406.4  766.0 o
   1   1   6   1314.9   1291.1   17.7 o
  -1   2   6  14272.1  14892.5  200.3 o
   2   2   6    117.5    103.0    6.0 o
  -3   3   6    491.6    446.5   10.8 o
   0   3   6   7655.8   7923.0  113.2 o
   3   3   6   2927.6   2819.2   48.5 o
  -5   4   6    510.5    468.1   14.2 o
  -2   4   6  94749.6  95601.0 1758.9 o
   1   4   6    146.6    121.7    6.4 o
   4   4   6  38069.5  37395.0  561.2 o
  -7   5   6  12048.4  11953.7  170.3 o
  -4   5   6   1814.1   1827.3   30.1 o
  -1   5   6  17764.3  17967.6  253.6 o
   2   5   6    131.4    102.6    9.3 o
   5   5   6    178.8    187.7   13.9 o
  -9   6   6  13146.0  12693.2  237.3 o
  -6   6   6   9234.8   8907.8  163.8 o
  -3   6   6   3104.4   3082.8   46.9 o
   0   6   6  10408.8  10381.6  141.3 o
   3   6   6    361.3    335.6   16.0 o
   6   6   6   1282.7   1318.6   40.6 o
 -11   7   6   1395.5   1370.3   39.0 o
  -8   7   6    108.5    109.1   10.8 o
  -5   7   6   1478.1   1493.6   28.5 o
  -2   7   6    559.6    589.7   17.7 o
   1   7   6   1403.2   1392.3   30.4 o
   4   7   6    646.9    716.5   26.2 o
   7   7   6     58.2     47.2   20.9 o
 -13   8   6   4814.9   4478.4  140.9 o
 -10   8   6   3316.1   3166.4   83.1 o
  -7   8   6    163.4    155.7   10.2 o
  -4   8   6    114.5    100.6   12.8 o
  -1   8   6   7111.1   7026.6  146.9 o
   2   8   6    101.1    101.0   14.7 o
   5   8   6   3470.8   3415.1  117.3 o
   8   8   6    430.5    568.5   57.4 o
 -15   9   6     19.9     19.9   27.6 <
 -12   9   6   2738.7   2597.2   83.9 o
  -9   9   6    187.5    193.7   14.6 o
  -6   9   6  10346.5  10094.0  222.2 o
  -3   9   6    192.7    206.2   15.5 o
   0   9   6  15279.4  14589.4  387.2 o
   3   9   6    188.4    192.1   25.5 o
   6   9   6   6180.3   6199.1  257.5 o
 -14  10   6   6544.3   6158.2  222.1 o
 -11  10   6     49.9     47.0   12.1 o
  -8  10   6  18294.5  17254.6  406.3 o
  -5  10   6    572.6    586.9   24.8 o
  -2  10   6   9306.8   9158.6  272.5 o
   1  10   6   2018.6   2052.8   99.2 o
   4  10   6   3384.8   3379.6  167.4 o
 -13  11   6   2813.5   2734.2  106.9 o
 -10  11   6   2026.8   1872.7   79.7 o
  -7  11   6   9923.9   9643.7  312.6 o
  -4  11   6    267.3    331.7   20.8 o
  -1  11   6   7112.6   6856.2  251.9 o
   2  11   6   1272.9   1415.2   72.1 o
 -15  12   6   3385.5   3441.0  220.8 o
 -12  12   6    349.0    366.2   36.9 o
  -9  12   6   2467.9   2529.3   99.2 o
  -6  12   6   1636.6   1688.0   60.4 o
  -3  12   6    225.4    279.8   28.2 o
   0  12   6   1279.9   1278.8   69.0 o
   3  12   6    176.9    166.4   47.9 o
 -14  13   6    118.9    169.0   47.3 o
 -11  13   6   2221.2   2156.7  116.1 o
  -8  13   6    477.7    525.9   34.8 o
  -5  13   6   4741.9   4609.8  185.1 o
  -2  13   6   2839.0   2799.2  124.2 o
   1  13   6    718.8    797.5   69.3 o
 -13  14   6   1509.3   1622.3  102.1 o
 -10  14   6    695.3    736.1   57.7 o
  -7  14   6    205.8    161.3   33.5 o
  -4  14   6     29.7     42.3   29.6 <
  -1  14   6   1223.8   1563.0  102.7 o
 -12  15   6   1569.5   1738.3  125.4 o
  -9  15   6     81.1    152.3   29.4 o
  -6  15   6   5657.3   5526.2  230.3 o
  -3  15   6     73.9     44.0   38.8 <
  -8  16   6   1137.6   1467.3  104.1 o
  -1   1   7   5167.5   5283.7   61.5 o
  -3   2   7  25137.7  25055.8  328.6 o
   0   2   7    919.7    846.3   17.0 o
  -5   3   7  29887.0  29237.4  459.0 o
  -2   3   7   2049.6   2184.2   34.4 o
   1   3   7  27089.8  26948.1  363.5 o
  -7   4   7   2849.7   2942.3   49.7 o
  -4   4   7   9473.1   9175.5  150.0 o
  -1   4   7  22970.6  23631.4  365.6 o
   2   4   7    297.9    281.0   10.4 o
  -9   5   7  19771.9  18842.3  367.1 o
  -6   5   7    373.2    337.1   12.6 o
  -3   5   7   8109.0   8352.2  145.5 o
   0   5   7   1053.0   1068.8  144.0 o
   3   5   7    354.3    313.9   15.6 o
 -11   6   7    225.4    276.8   16.4 o
  -8   6   7    864.4    847.8   22.5 o
  -5   6   7   2373.6   2394.0   46.8 o
  -2   6   7   4184.4   4187.1   74.8 o
   1   6   7   6244.6   6241.0   98.5 o
   4   6   7   9832.2   9413.4  231.1 o
 -13   7   7    411.5    500.2   27.6 o
 -10   7   7   3827.2   3802.1   91.5 o
  -7   7   7   4431.7   4161.7   92.0 o
  -4   7   7   8679.3   8779.7  158.6 o
  -1   7   7    148.2    106.7   12.2 o
   2   7   7   2669.8   2623.5   65.3 o
   5   7   7    183.5    181.5   19.0 o
 -15   8   7   1418.8   1699.0   94.6 o
 -12   8   7    132.1    137.4   16.4 o
  -9   8   7  10728.0  10015.8  223.6 o
  -6   8   7    147.1    133.0   11.3 o
  -3   8   7  24342.9  24730.4  443.1 o
   0   8   7    960.5    973.8   30.5 o
   3   8   7  10819.5  10253.4  278.9 o
   6   8   7   2556.3   2607.5  111.1 o
 -14   9   7     67.1    130.7   24.1 o
 -11   9   7   3283.3   3322.5   88.4 o
  -8   9   7    378.3    414.7   17.2 o
  -5   9   7   3071.9   3083.1   69.7 o
  -2   9   7    316.0    382.9   19.0 o
   1   9   7   1622.0   1686.1   63.5 o
   4   9   7    936.6    985.7   62.2 o
 -13  10   7   4757.9   4509.1  168.4 o
 -10  10   7   5933.2   5523.0  177.3 o
  -7  10   7  11081.9  10967.1  265.2 o
  -4  10   7   1210.9   1219.0   43.4 o
  -1  10   7  17300.7  16627.2  477.2 o
   2  10   7    -20.4     12.6   25.4 <
   5  10   7   4238.0   4238.4  197.2 o
 -15  11   7   1619.9   1638.9  124.2 o
 -12  11   7    193.2    207.0   25.7 o
  -9  11   7   1740.6   1615.5   70.6 o
  -6  11   7     94.7     25.3   20.9 o
  -3  11   7    518.4    509.5   32.6 o
   0  11   7    143.1    111.3   25.7 o
   3  11   7    116.4    109.5   43.2 o
 -14  12   7   2364.9   2442.8  182.8 o
 -11  12   7     96.0     78.4   32.9 o
  -8  12   7   1494.2   1615.9   67.9 o
  -5  12   7     58.2     27.3   20.9 o
  -2  12   7    854.6    986.4   49.1 o
   1  12   7    224.9    303.7   42.0 o
 -13  13   7    189.1    235.1   38.8 o
 -10  13   7   1111.5   1079.3   69.9 o
  -7  13   7   1178.6   1169.9   62.2 o
  -4  13   7   1246.4   1413.2   69.4 o
  -1  13   7    591.3    730.1   45.5 o
 -12  14   7    102.0     56.0   41.4 o
  -9  14   7  11300.8  10005.9  459.2 o
  -6  14   7     94.6    170.8   31.1 o
  -3  14   7   5346.5   5546.8  325.7 o
 -11  15   7    176.5    223.2   46.7 o
  -8  15   7    276.9    256.5   39.2 o
  -5  15   7    278.5    358.6   46.0 o
   0   1   8  24789.3  24698.1  328.3 o
  -2   2   8   6527.4   6539.6   78.8 o
   1   2   8   1479.0   1477.1   21.6 o
  -4   3   8  18235.7  18022.8  296.9 o
  -1   3   8  16147.7  16470.4  250.3 o
   2   3   8   1604.4   1610.9   30.4 o
  -6   4   8    916.6    973.4   23.3 o
  -3   4   8   8228.9   8421.0  131.9 o
   0   4   8   5231.4   5362.1   86.6 o
   3   4   8   7077.8   7012.4  122.6 o
  -8   5   8  16883.1  16193.0  292.7 o
  -5   5   8  24346.9  23317.7  392.0 o
  -2   5   8  25007.6  25864.8  429.8 o
   1   5   8  23871.5  23755.5  388.6 o
   4   5   8   1041.6   1033.1   29.1 o
 -10   6   8   5493.7   5122.6  144.4 o
  -7   6   8   4393.0   4344.1   76.7 o
  -4   6   8   2424.3   2454.8   44.9 o
  -1   6   8   3239.9   3270.2   61.5 o
   2   6   8   1158.1   1197.4   31.9 o
   5   6   8    387.0    441.6   20.6 o
 -12   7   8   4781.7   4608.9  123.4 o
  -9   7   8   2439.9   2334.5   61.1 o
  -6   7   8  12518.6  11864.1  209.6 o
  -3   7   8   9833.1  10176.1  179.8 o
   0   7   8  10192.9   9913.3  198.2 o
   3   7   8   8341.9   8061.2  250.9 o
   6   7   8   4911.6   4917.8  181.1 o
 -14   8   8     86.7     63.8   25.9 o
 -11   8   8     72.6     72.8   14.1 o
  -8   8   8    554.6    585.2   22.8 o
  -5   8   8   2079.6   2048.5   47.9 o
  -2   8   8    265.5    194.4   19.0 o
   1   8   8     96.4     33.4   16.5 o
   4   8   8   1245.7   1319.6   51.4 o
   7   8   8    178.1    258.6   38.7 o
 -13   9   8   2763.7   2731.3  117.0 o
 -10   9   8  13449.4  12358.7  391.1 o
  -7   9   8   2310.2   2314.9   64.6 o
  -4   9   8  11857.6  11664.4  240.4 o
  -1   9   8   4235.4   4052.4  128.6 o
   2   9   8   1331.7   1547.2   69.9 o
   5   9   8   1715.3   1938.6  101.9 o
 -15  10   8    301.1    329.7   54.9 o
 -12  10   8     92.6     81.5   18.3 o
  -9  10   8     32.0     42.2   16.9 <
  -6  10   8   1296.4   1387.4   44.2 o
  -3  10   8   1379.1   1382.6   49.8 o
   0  10   8   4587.2   4509.2  172.4 o
   3  10   8   4114.9   4008.2  190.5 o
 -14  11   8   1882.3   2178.8  122.7 o
 -11  11   8   1937.2   1904.1   77.7 o
  -8  11   8  10090.8   9545.2  321.9 o
  -5  11   8  10871.7  10393.2  327.4 o
  -2  11   8   2910.0   2917.3  101.3 o
   1  11   8   3369.0   3362.0  164.7 o
 -13  12   8    880.8    892.2   64.7 o
 -10  12   8   1787.1   1670.3  102.3 o
  -7  12   8    263.9    232.5   28.4 o
  -4  12   8   1538.6   1590.2   68.0 o
  -1  12   8     36.8     25.5   27.9 <
   2  12   8    127.7    272.7   42.2 o
 -12  13   8   3527.0   3460.3  219.6 o
  -9  13   8   2307.0   2235.0  116.0 o
  -6  13   8   2099.1   2240.5   92.5 o
  -3  13   8   4921.5   4633.4  178.9 o
   0  13   8   1724.9   2078.6  127.5 o
 -11  14   8    285.4    326.1   48.7 o
  -8  14   8   1200.3   1313.8   70.5 o
  -5  14   8    266.6    334.7   41.1 o
  -2  14   8   2117.3   2320.4  151.3 o
 -10  15   8   3492.2   3511.9  243.6 o
  -7  15   8    937.0   1174.0   73.8 o
   0   0   9  17285.8  16829.5  376.2 o
   1   1   9    816.0    770.1   14.9 o
  -1   2   9   9325.6   9830.5  119.7 o
   2   2   9  67724.0  66605.4  927.6 o
  -3   3   9  19876.3  20171.1  279.1 o
   0   3   9  14858.9  15074.0  218.4 o
   3   3   9  10407.5  10152.9  180.2 o
  -5   4   9   5921.3   5917.0   96.8 o
  -2   4   9   6731.2   6869.4  107.2 o
   1   4   9    107.3     69.7   10.2 o
   4   4   9   6954.8   6795.6  149.3 o
  -7   5   9   4470.9   4431.6   80.0 o
  -4   5   9   1305.7   1324.6   29.2 o
  -1   5   9   6028.8   6096.5   97.2 o
   2   5   9    439.5    460.7   16.2 o
   5   5   9    240.0    280.5   17.4 o
  -9   6   9   2376.1   2324.3   57.3 o
  -6   6   9  10616.3  10299.0  214.6 o
  -3   6   9  11502.7  11588.5  192.5 o
   0   6   9   5834.8   6033.8  112.6 o
   3   6   9   9565.0   9257.5  227.2 o
   6   6   9   4357.1   4202.7  123.5 o
 -11   7   9    206.7    219.6   18.0 o
  -8   7   9   5962.2   5732.9  135.1 o
  -5   7   9    620.6    599.4   23.1 o
  -2   7   9   6875.8   6929.4  134.7 o
   1   7   9     72.1     29.7   15.8 o
   4   7   9   9474.0   8910.9  313.1 o
   7   7   9    700.5    878.6   53.6 o
 -13   8   9   1956.8   1951.8   80.6 o
 -10   8   9  11116.9  10280.5  316.0 o
  -7   8   9     37.5     28.4   14.0 o
  -4   8   9  22718.3  22578.6  434.5 o
  -1   8   9    818.8    805.3   33.7 o
   2   8   9   9724.7   9424.7  284.0 o
   5   8   9    500.1    618.9   37.1 o
 -12   9   9    133.1     83.7   22.5 o
  -9   9   9   7876.6   7214.4  199.7 o
  -6   9   9   4720.4   4662.1  118.1 o
  -3   9   9  15133.4  14940.4  361.9 o
   0   9   9   7368.3   7025.4  214.2 o
   3   9   9   2759.2   2735.4  122.1 o
 -14  10   9   2880.1   3043.0  177.0 o
 -11  10   9   8420.1   7671.4  348.2 o
  -8  10   9   5730.0   5267.4  190.4 o
  -5  10   9   1044.7   1062.2   46.4 o
  -2  10   9   1647.5   1769.3   66.2 o
   1  10   9    186.5    265.8   41.0 o
   4  10   9    507.1    697.8   54.9 o
 -13  11   9    507.5    582.2   48.9 o
 -10  11   9    403.3    401.2   34.7 o
  -7  11   9    750.1    831.7   44.9 o
  -4  11   9   3917.3   3793.8  153.3 o
  -1  11   9    149.3    150.4   27.9 o
   2  11   9   4155.6   4302.3  256.6 o
 -12  12   9   3950.9   3661.1  209.4 o
  -9  12   9    541.3    570.2   51.3 o
  -6  12   9   1255.0   1431.0   68.3 o
  -3  12   9   4330.3   4273.9  181.4 o
   0  12   9    206.9    322.8   42.3 o
 -11  13   9   1097.0   1215.9   75.0 o
  -8  13   9   4490.2   4190.6  215.0 o
  -5  13   9   1723.3   1764.5   88.5 o
  -2  13   9   3774.7   3813.6  216.5 o
 -10  14   9   2560.3   2511.4  165.2 o
  -7  14   9     -2.7      8.8   28.5 <
  -4  14   9   1521.3   1783.0  107.9 o
  -1   1  10  39258.8  38496.3  550.7 o
  -3   2  10   1786.7   1751.2   27.7 o
   0   2  10   1150.2   1153.6   22.8 o
  -5   3  10    517.8    489.4   17.1 o
  -2   3  10   1156.1   1159.1   22.3 o
   1   3  10   3823.9   3795.9   74.5 o
  -7   4  10    568.4    583.1   19.8 o
  -4   4  10   6926.5   6811.6  102.2 o
  -1   4  10   1986.4   2060.1   34.5 o
   2   4  10   9909.8   9612.5  186.7 o
  -9   5  10   1193.1   1225.5   37.9 o
  -6   5  10  10292.4  10136.8  184.1 o
  -3   5  10   1209.2   1137.9   28.6 o
   0   5  10   8541.9   8656.2  166.8 o
   3   5  10   1734.2   1737.2   49.5 o
 -11   6  10   4899.6   4680.5  172.8 o
  -8   6  10   2366.9   2218.8   64.8 o
  -5   6  10  25852.2  24289.2  494.9 o
  -2   6  10    862.6    918.5   25.4 o
   1   6  10  36893.8  35676.7  773.6 o
   4   6  10   1209.6   1227.8   43.8 o
 -13   7  10   8364.5   7851.7  381.2 o
 -10   7  10   1735.5   1781.9   56.2 o
  -7   7  10  18028.8  17023.0  376.9 o
  -4   7  10   2748.3   2793.3   65.9 o
  -1   7  10  10483.8  10233.0  223.7 o
   2   7  10   1177.4   1210.1   40.7 o
   5   7  10    835.4    981.3   44.6 o
 -12   8  10   5511.8   5167.0  202.9 o
  -9   8  10    350.6    360.5   22.7 o
  -6   8  10   4014.6   3807.1  109.6 o
  -3   8  10    152.5    135.4   18.8 o
   0   8  10    908.6    918.1   35.8 o
   3   8  10    734.4    864.4   42.1 o
   6   8  10   1572.0   1702.1   89.2 o
 -14   9  10     21.7     12.1   31.1 <
 -11   9  10    256.1    272.9   24.2 o
  -8   9  10    483.5    504.8   28.6 o
  -5   9  10     42.2     33.9   17.8 o
  -2   9  10    201.1    192.7   23.3 o
   1   9  10    211.8    247.2   26.3 o
   4   9  10    417.4    505.8   38.3 o
 -13  10  10   1883.1   1830.7  105.1 o
 -10  10  10    216.9    230.5   25.6 o
  -7  10  10   6801.5   6204.5  217.3 o
  -4  10  10   2201.6   2227.6   81.7 o
  -1  10  10   3648.4   3667.1  147.3 o
   2  10  10   4886.3   4879.0  195.8 o
 -12  11  10    250.8    307.6   34.8 o
  -9  11  10     66.6     46.0   24.6 o
  -6  11  10   2106.0   2180.0   92.4 o
  -3  11  10     46.0     45.9   23.2 <
   0  11  10    916.7   1041.9   63.6 o
 -11  12  10   9179.6   8375.7  453.5 o
  -8  12  10    318.4    360.4   36.9 o
  -5  12  10  15577.4  14601.1  647.1 o
  -2  12  10     19.1     24.2   32.2 <
   1  12  10   5917.1   6143.2  337.4 o
 -10  13  10    185.2    225.8   42.4 o
  -7  13  10    500.4    627.0   46.5 o
  -4  13  10    437.9    510.6   47.2 o
  -1  13  10    495.4    655.1   61.9 o
  -9  14  10    174.0    121.7   51.0 o
  -6  14  10    328.4    488.7   48.5 o
   0   1  11    986.6   1012.1   20.5 o
  -2   2  11   1186.7   1063.7   25.1 o
   1   2  11    487.3    457.4   15.1 o
  -4   3  11    564.4    590.0   16.4 o
  -1   3  11  33738.5  32602.7  516.1 o
   2   3  11    213.1    168.4   13.8 o
  -6   4  11    447.5    461.9   17.2 o
  -3   4  11   5925.4   5785.0  101.3 o
   0   4  11   1457.4   1516.5   32.7 o
   3   4  11   7460.6   7212.5  181.1 o
  -8   5  11  22228.8  20958.7  559.0 o
  -5   5  11    507.8    499.8   18.0 o
  -2   5  11  24346.1  23433.3  378.2 o
   1   5  11   2452.9   2546.8   62.9 o
   4   5  11   3948.2   3989.3   97.6 o
 -10   6  11   1298.2   1353.8   58.0 o
  -7   6  11    724.5    746.8   25.2 o
  -4   6  11   1548.3   1452.2   41.7 o
  -1   6  11    154.9    108.9   14.0 o
   2   6  11    479.3    503.2   26.1 o
   5   6  11   1737.7   1745.9   76.7 o
 -12   7  11   2213.6   2049.3  105.4 o
  -9   7  11    381.9    426.4   21.7 o
  -6   7  11   7835.8   7587.5  198.8 o
  -3   7  11   4806.0   4680.6  117.4 o
   0   7  11   1272.6   1306.0   44.4 o
   3   7  11   1588.1   1680.7   55.9 o
   6   7  11     92.0    271.1   30.7 o
 -11   8  11    893.0    907.1   51.1 o
  -8   8  11    296.2    260.3   21.5 o
  -5   8  11     72.9     52.2   15.2 o
  -2   8  11    136.2     87.7   22.0 o
   1   8  11    396.7    463.7   30.3 o
   4   8  11    331.8    412.4   34.6 o
 -13   9  11    789.3    916.2   61.9 o
 -10   9  11    691.3    731.0   41.3 o
  -7   9  11  13284.6  12006.5  430.1 o
  -4   9  11    194.9    153.8   23.8 o
  -1   9  11  14744.3  14168.8  573.2 o
   2   9  11   1576.3   1726.4   69.4 o
 -12  10  11    928.4    966.1   63.6 o
  -9  10  11     53.0     25.7   21.9 o
  -6  10  11    827.5    951.4   45.6 o
  -3  10  11     52.9     65.5   24.8 o
   0  10  11   2235.1   2233.8  114.1 o
   3  10  11    186.0    208.8   49.1 o
 -11  11  11    418.5    502.0   40.1 o
  -8  11  11  11704.7  10613.3  485.0 o
  -5  11  11    925.9    945.9   56.7 o
  -2  11  11   5035.2   5045.4  212.3 o
   1  11  11    667.9    845.4   53.9 o
 -10  12  11    104.1     28.1   33.5 o
  -7  12  11    485.6    467.3   42.4 o
  -4  12  11    285.3    308.1   36.3 o
  -1  12  11    441.3    348.2   57.7 o
  -9  13  11    773.9    923.7   73.4 o
  -6  13  11   1753.5   1870.7  111.5 o
  -3  13  11   1114.9   1269.1   81.0 o
   0   0  12   7153.4   6839.6  189.6 o
   1   1  12   2702.1   2567.3   50.1 o
  -1   2  12    283.5    286.0   12.5 o
   2   2  12  31139.3  29428.9  590.2 o
  -3   3  12  13784.3  13273.0  265.1 o
   0   3  12   3291.3   3098.1   57.8 o
   3   3  12   2977.5   2930.1   68.9 o
  -5   4  12   4822.9   4596.0   97.3 o
  -2   4  12  12360.4  12129.8  219.0 o
   1   4  12   1586.2   1537.7   46.7 o
   4   4  12   6072.0   5761.3  187.7 o
  -7   5  12    740.6    789.2   27.4 o
  -4   5  12     67.5     65.8   12.3 o
  -1   5  12   1158.5   1195.1   34.3 o
   2   5  12     50.8     45.5   15.3 o
   5   5  12    110.5     68.1   22.6 o
  -9   6  12   1167.3   1141.1   49.0 o
  -6   6  12    372.1    405.6   18.2 o
  -3   6  12   2713.3   2673.7   60.9 o
   0   6  12    812.4    817.8   35.3 o
   3   6  12   3690.2   3490.0  128.9 o
   6   6  12    107.0    136.7   30.0 o
 -11   7  12     61.6     43.6   24.6 o
  -8   7  12   2262.7   2127.0   77.2 o
  -5   7  12    821.1    829.5   31.9 o
  -2   7  12   9463.4   9081.1  242.6 o
   1   7  12   1497.6   1519.0   62.4 o
   4   7  12   7127.0   6417.8  292.2 o
 -13   8  12    345.7    448.2   42.5 o
 -10   8  12  14703.2  13126.8  587.9 o
  -7   8  12    228.8    235.0   21.9 o
  -4   8  12  15395.0  13885.1  437.5 o
  -1   8  12    801.0    870.6   37.0 o
   2   8  12   6885.5   6925.9  256.1 o
   5   8  12    542.7    599.5   54.9 o
 -12   9  12    338.2    417.6   41.0 o
  -9   9  12   3948.0   3893.3  150.4 o
  -6   9  12    456.8    471.2   36.4 o
  -3   9  12   4682.8   4682.9  212.4 o
   0   9  12   1687.4   1778.1   92.6 o
   3   9  12    307.7    398.8   49.6 o
 -11  10  12   1585.8   1646.7   91.8 o
  -8  10  12   2721.9   2862.4  128.3 o
  -5  10  12   1937.5   1940.4   92.2 o
  -2  10  12   1022.9   1322.8   61.5 o
   1  10  12    377.4    500.6   41.7 o
 -10  11  12    318.1    429.1   38.5 o
  -7  11  12   2233.4   2142.1  135.2 o
  -4  11  12    186.8    305.1   29.2 o
  -1  11  12   1524.6   1792.4  105.5 o
  -9  12  12    374.0    373.7   47.4 o
  -6  12  12     20.1     30.1   29.5 <
  -3  12  12    239.8    290.0   42.0 o
  -8  13  12   3331.7   3307.2  224.8 o
  -5  13  12    363.3    500.2   49.8 o
  -1   1  13  19155.2  18170.4  386.1 o
  -3   2  13    551.6    600.6   20.3 o
   0   2  13   5227.5   5005.7  106.4 o
  -5   3  13   3914.9   3940.7  102.4 o
  -2   3  13   4299.3   4016.2   91.2 o
   1   3  13   1063.9   1153.4   32.1 o
  -7   4  13   1585.7   1622.7   53.0 o
  -4   4  13    744.2    696.3   28.9 o
  -1   4  13  13035.5  12349.6  277.6 o
   2   4  13  11891.1  11013.3  325.3 o
  -9   5  13   8994.1   8280.6  338.4 o
  -6   5  13  13276.0  12224.6  356.4 o
  -3   5  13   8866.1   8411.9  213.8 o
   0   5  13  11541.7  10723.9  352.8 o
   3   5  13   1461.4   1474.8   69.9 o
 -11   6  13   4688.5   4446.0  207.9 o
  -8   6  13   1210.2   1221.3   50.4 o
  -5   6  13  14532.4  13608.1  420.5 o
  -2   6  13    110.4    106.2   16.1 o
   1   6  13   7785.3   7687.1  231.5 o
   4   6  13   1386.3   1542.9   75.3 o
 -10   7  13     45.0     37.8   25.5 <
  -7   7  13   4540.2   4277.1  153.1 o
  -4   7  13     51.9     39.0   17.0 o
  -1   7  13   8116.2   7686.1  278.6 o
   2   7  13     47.0     15.3   29.3 <
   5   7  13   1323.4   1473.2   84.2 o
 -12   8  13   4306.1   4310.4  241.0 o
  -9   8  13   1954.2   2110.1   85.3 o
  -6   8  13   5876.2   5373.4  207.5 o
  -3   8  13   6206.8   6165.2  183.1 o
   0   8  13   1882.6   1935.8   74.4 o
   3   8  13   3545.7   3924.1  202.1 o
 -11   9  13    872.4   1043.7   65.0 o
  -8   9  13    584.4    612.5   36.3 o
  -5   9  13    266.3    294.3   34.0 o
  -2   9  13    310.8    313.7   32.2 o
   1   9  13     22.7    159.5   41.9 <
 -10  10  13    691.5    695.2   61.0 o
  -7  10  13   2173.8   2208.0  107.6 o
  -4  10  13    804.9    884.8   45.8 o
  -1  10  13   3957.4   4234.6  169.9 o
  -9  11  13   1631.0   1627.2   97.0 o
  -6  11  13   2426.2   2280.0  182.9 o
  -3  11  13   1582.9   1632.7   86.8 o
  -8  12  13    537.7    653.6   58.8 o
  -5  12  13   8120.7   7614.8  428.5 o
   0   1  14    949.8   1012.6   30.1 o
  -2   2  14   2150.4   2211.6   55.0 o
   1   2  14   9629.4   9325.0  231.2 o
  -4   3  14  19740.2  18948.0  638.4 o
  -1   3  14  11355.4  10751.9  275.7 o
   2   3  14   6662.1   6413.5  216.9 o
  -6   4  14   5010.1   4833.3  164.8 o
  -3   4  14   6881.2   6769.6  202.0 o
   0   4  14   3520.0   3443.8  108.8 o
   3   4  14   2858.1   2891.0  112.2 o
  -8   5  14   3609.7   3359.9  144.0 o
  -5   5  14   3473.0   3292.1  122.5 o
  -2   5  14   3816.7   3661.1  113.9 o
   1   5  14   5724.1   5675.0  199.0 o
   4   5  14   4228.4   4184.6  144.0 o
 -10   6  14     70.4     35.3   29.8 o
  -7   6  14    134.5    168.4   22.4 o
  -4   6  14   1283.0   1330.1   56.3 o
  -1   6  14    216.1    228.2   22.4 o
   2   6  14     54.7    100.2   27.2 o
   5   6  14     79.9     25.1   35.8 o
  -9   7  14   5434.0   5100.8  216.2 o
  -6   7  14   3205.0   3318.9  137.9 o
  -3   7  14  10881.5  10087.5  448.2 o
   0   7  14   1004.1   1094.8   54.3 o
   3   7  14   5092.8   5091.4  273.0 o
 -11   8  14     76.5     72.1   42.1 <
  -8   8  14    146.0    214.0   30.5 o
  -5   8  14    370.1    357.7   30.2 o
  -2   8  14   1576.0   1702.6   77.0 o
   1   8  14   2524.6   2522.2  122.6 o
 -10   9  14   7092.6   6989.8  450.4 o
  -7   9  14   4404.0   4289.3  187.4 o
  -4   9  14  10021.5   9157.8  410.7 o
  -1   9  14   4894.8   4711.5  226.6 o
  -9  10  14   1743.8   1886.0  105.3 o
  -6  10  14   2442.6   2469.0  131.7 o
  -3  10  14    587.4    758.9   54.5 o
   0  10  14    224.3    295.0   48.4 o
  -8  11  14    652.5    785.8   58.6 o
  -5  11  14   3779.3   3863.2  216.6 o
   0   0  15  30047.7  28900.9 1203.0 o
   1   1  15   9706.5   9540.6  240.9 o
  -1   2  15    145.0    111.1   19.2 o
   2   2  15     79.8    124.3   19.9 o
  -3   3  15    452.4    580.0   27.6 o
   0   3  15    115.6     99.0   18.4 o
   3   3  15     70.0    104.4   24.7 o
  -5   4  15   3120.7   3159.1  113.7 o
  -2   4  15   2990.8   3072.1  107.3 o
   1   4  15   6992.3   6963.8  255.9 o
   4   4  15   4165.1   4092.7  182.5 o
  -7   5  15    640.5    646.8   53.9 o
  -4   5  15    878.6   1024.1   48.9 o
  -1   5  15    268.2    249.8   30.5 o
   2   5  15   3122.4   3340.8  128.3 o
   5   5  15    148.2    245.4   33.9 o
  -9   6  15    355.7    377.5   51.6 o
  -6   6  15  14912.0  13969.8  496.5 o
  -3   6  15     32.9     56.6   18.1 <
   0   6  15  11319.2  11227.0  446.3 o
   3   6  15     79.0     75.4   28.4 o
  -8   7  15    299.5    385.5   41.2 o
  -5   7  15   6316.4   6279.8  307.6 o
  -2   7  15   2000.5   2212.8   97.7 o
   1   7  15   2724.6   2991.9  148.9 o
 -10   8  15    322.2    398.0   50.3 o
  -7   8  15   1250.8   1497.4   75.1 o
  -4   8  15    371.8    375.8   37.9 o
  -1   8  15     22.6     43.2   28.7 <
   2   8  15    232.9    284.2   42.5 o
  -9   9  15    177.1    244.1   46.2 o
  -6   9  15    688.7    758.0   53.4 o
  -3   9  15     44.1     73.6   39.5 <
   0   9  15   2958.1   3233.3  200.9 o
  -8  10  15   3847.4   3546.8  222.6 o
  -5  10  15    548.8    772.3   65.9 o
  -2  10  15   1381.3   1574.2  100.9 o
  -1   1  16    161.2    122.3   20.4 o
  -3   2  16    657.2    621.3   37.3 o
   0   2  16   2727.2   3082.2   89.3 o
  -5   3  16     37.2     61.9   23.9 <
  -2   3  16   9365.4   9363.1  361.5 o
   1   3  16    603.5    570.7   41.8 o
  -7   4  16   4944.9   5160.8  289.3 o
  -4   4  16    190.5    123.7   29.8 o
  -1   4  16  13651.5  13257.4  513.6 o
   2   4  16     99.8     86.3   31.4 o
  -9   5  16   5706.7   5955.7  390.8 o
  -6   5  16    120.5    190.0   31.5 o
  -3   5  16   9566.8   9648.3  414.8 o
   0   5  16    686.0    970.6   54.4 o
   3   5  16   4304.1   4673.3  210.3 o
  -8   6  16   4196.4   4533.0  249.1 o
  -5   6  16     75.4     62.2   31.7 o
  -2   6  16    149.4    278.4   33.2 o
   1   6  16   1424.3   1533.1   94.4 o
  -7   7  16    646.9    578.0   65.7 o
  -4   7  16    500.0    483.3   49.8 o
  -1   7  16     75.6    113.7   34.6 o
   2   7  16    792.2    899.9   59.3 o
  -6   8  16    240.6    339.0   42.0 o
  -3   8  16    916.7    859.9   83.1 o
   0   8  16   3085.6   3712.3  201.7 o
  -5   9  16      5.6     32.4   45.2 <
  -2   9  16    896.1   1304.8   75.1 o
   0   1  17    658.9    881.9   37.7 o
  -2   2  17   1970.8   2342.9   82.9 o
   1   2  17  11246.4  11324.4  485.1 o
  -4   3  17  13772.6  13976.6  678.1 o
  -1   3  17    597.4    634.9   39.2 o
   2   3  17   6700.9   7096.0  353.7 o
  -6   4  17   2161.3   2533.8  169.3 o
  -3   4  17    694.3    788.1   59.7 o
   0   4  17    761.2   1062.9   72.6 o
   3   4  17     83.6     88.6   41.0 o
  -5   5  17    152.5    229.2   42.4 o
  -2   5  17    340.3    469.8   48.3 o
   1   5  17    106.3    128.1   43.3 o
  -7   6  17     62.4     48.4   62.4 <
  -4   6  17     64.1    110.0   40.7 <
  -1   6  17    226.8    286.5   46.4 o
  -6   7  17    646.7    882.1   70.0 o
  -3   7  17  15190.7  14190.8  724.3 o
   0   0  18  11468.8  11574.3  730.1 o
   1   1  18   4319.4   4928.0  199.1 o
  -1   2  18   6002.3   6469.8  275.1 o
   2   2  18   1589.9   1720.1  110.8 o
  -3   3  18    186.9    198.2   46.8 o
   0   3  18     70.1    194.1   38.0 <
   3   3  18    114.7    121.3   59.3 <
  -5   4  18    825.8   1005.1   97.8 o
  -2   4  18   4473.0   4914.4  216.0 o
   1   4  18   3670.1   4107.2  250.9 o
  -4   5  18   4982.4   5282.5  351.8 o
  -1   5  18   3852.2   4117.7  232.9 o
  -3   6  18     25.0    141.7   63.3 <
  -1   1  19    605.9    635.3   49.0 o
   0   2  19   1173.9   1733.5   89.7 o
